# Supplementary material for: Metabolic profiles in C3, C3–C4 intermediate, C4-like, and C4 species in the genus Flaveria
Source: J Exp Bot. 2021 Dec 15;73(5):1581–601. doi: 10.1093/jxb/erab540 (PMC8890617; doi:10.1093/jxb/erab540)
Supplement: erab540_suppl_supplementary_dataset_S1-S3 [file erab540_suppl_supplementary_dataset_s1-s3.xlsx]

## Sheet: Dataset S1
Supplementary Dataset S1. Metabolite amounts in nine Flaveria species. Amounts are presented normed on FW (A; nmol/g FW) or as dimensionless dataset (C; %).This dimensionless dataset was obtained by multiplying metabolite amount normed on FW by the number of C atoms, and subsequently dividing the amount of C in a given metabolite by the total amount of C in all metabolites. Mean ± SD of amounts n…
A
			Amounts (nmol/g FW)
Species	Photosynthetic mode	Replicate no.	RuBP	3PGA	DHAP	FBP	F6P	SBP	S7P	Ru5P+Xu5P	R5P	2PG	Glycerate	Pyr	PEP	G6P	G1P	Succinate	Malate	2OG	Citrate	Aconitate	Isocitrate	ADPG	UDPG	NAD	NADP	AMP	ADP	ATP	Glu	Asp	Shikimate	Ala	Arg	Asn	MEA	Phe	GABA	Gly	Ser	Gln	Ile	His	Leu	Lys	Met	Orn	Pro
F. cronquistii	C3	cro1	73.9239	111.524	46.3377	36.8403	66.6672	23.1221	28.9067	22.5646	3.34636	0.237095	306.658	26.2419	56.7069	95.2935	54.3576	163.592	1420.57	92.3212	610.743	4.68229	65.0179	1.17493	67.2318	20.3053	3.96204	11.4414	37.0563	86.7756	2497.32	755.782	544.811	95.5982	95.6175	234.918	90.9008	28.454	6.28487	41.8844	655.324	803.138	35.7076	29.3849	60.1976	75.3379	4.4561	22.3778	1007.31
F. cronquistii	C3	cro2	80.5821	132.56	31.3916	12.9212	79.3709	9.40291	19.4995	48.4884	3.93609	1.08089	656.821	41.0239	46.0625	129.392	26.197	415.265	1933.06	222.635	961.893	13.1122	52.6356	0.862735	47.8046	12.7077	5.30687	18.4152	25.7008	98.7004	2963.63	1496.52	1475.56	120.041	73.8332	236.162	90.6411	19.8035	7.08623	60.9904	782.62	666.362	32.1908	29.5809	48.9803	73.3853	5.67145	22.8673	1051.4
F. cronquistii	C3	cro3	37.7518	99.7391	38.5585	13.5806	77.764	9.59083	20.8519	66.0373	3.36786	1.11366	674.488	53.8016	56.2097	117.73	23.9814	307.808	2375	290.882	1170.74	15.4048	127.752	0.47835	48.3447	12.7589	5.4148	20.4623	32.6826	67.3689	3172.36	1413.18	1738.49	87.2458	125.72	149.724	63.0051	14.2868	4.38823	37.4681	483.287	427.557	22.2587	20.1614	39.7009	60.0542	3.42336	16.2989	1270.82
F. cronquistii	C3	cro4	60.9459	72.3473	39.7467	27.645	83.9056	10.3618	25.162	64.3791	5.30099	0.364714	429.04	44.9006	63.9296	129.06	36.5546	243.18	1348.26	151.557	1102.92	10.0224	71.727	1.01542	69.7914	18.7285	9.40059	22.5099	39.1118	68.8379	3212.53	1080.41	796.147	52.5228	107.334	157.805	69.9206	14.9883	5.13355	29.8501	475.381	375.703	17.2503	22.0764	34.7091	50.4108	2.90638	13.5914	1013.83
F. robusta	C3	rob1	11.7349	259.502	27.8935	12.4292	38.9522	5.53024	14.9462	19.7735	1.67377	0.815356	268.252	30.9853	42.3466	46.8059	15.5677	248.141	1167.24	254.437	1268.75	15.3267	44.6426	2.04456	30.1319	18.792	2.63872	12.5914	12.5664	88.1949	2494.48	1022.47	29.4332	175.522	474.442	150.11	51.3705	24.3814	2.54477	90.1338	1229.9	162.805	32.8249	2.8448	61.9228	37.6889	6.60821	27.2104	238.483
F. robusta	C3	rob2	14.1342	104.35	18.8801	7.80034	41.1518	5.62025	14.6216	29.3221	1.86158	0.811363	819.799	5.41014	9.83661	45.9241	12.2269	486.896	1596.46	600.772	2082.36	7.74897	159.866	1.1537	20.9118	12.527	2.63199	11.8482	13.6942	64.5282	1649.45	848.481	53.2769	161.857	461.11	143.011	70.8206	18.5103	1.65065	69.5171	671.257	124.653	28.2242	1.37098	68.022	35.974	3.23866	25.1427	171.99
F. robusta	C3	rob3	13.6588	94.5817	28.7189	12.2774	55.0507	3.8516	19.1934	39.42	2.63444	0.709972	904.161	16.94	25.41	61.3973	21.2517	382.056	1860.51	252.085	3887.33	21.4031	98.5266	2.02644	30.1919	16.9348	2.07518	18.7791	18.1966	55.5632	1712.92	662.899	38.6476	152.825	361.99	79.5556	29.3744	20.9609	2.58609	65.4584	1139.42	71.6883	31.378	3.08499	71.904	40.5344	5.82341	25.4279	179.601
F. robusta	C3	rob4	3.79564	80.9061	24.4435	9.43624	47.3462	4.56196	15.3043	14.7765	3.63764	0.762486	153.852	6.7278	41.4019	47.0913	12.2036	343.151	1260.75	169.423	829.698	7.8189	28.1043	1.19836	22.5446	15.1759	1.63038	18.4514	12.9752	74.689	1798.51	969.298	14.6752	129.924	225.924	104.368	39.3323	14.965	1.53029	35.2563	766.704	149.491	23.7737	1.92622	49.0604	32.0685	3.98542	20.4349	212.888
F. anomala	C3-C4	ano2	48.9535	177.447	40.571	10.362	59.4699	3.80882	25.27	113.855	7.39121	0.696993	477.515	26.6555	62.0252	78.8201	8.03196	76.138	458.153	95.2294	3388.56	10.2798	64.6992	1.43306	28.8438	19.8911	5.37169	14.2324	23.2044	93.0344	2881.8	1045.2	158.736	1141.6	279.568	805.112	39.9636	124.979	5.93215	61.9046	3749.12	535.101	73.416	15.4763	98.8867	55.1774	15.4266	17.426	241.047
F. anomala	C3-C4	ano3	83.2142	323.201	42.0723	32.8502	56.7391	11.1073	20.5748	53.4518	5.50934	0.749464	393.283	34.529	92.9236	77.3822	9.55371	121.234	555.702	55.6291	939.231	8.51762	29.6552	1.04537	32.2485	22.9169	8.40881	11.2051	24.3411	102.152	3830.09	2055.8	116.229	1870.26	280.533	1196.48	73.1377	163.087	9.69193	95.5262	4753.45	881.747	71.2951	26.4573	123.219	52.7842	32.8288	18.0441	178.42
F. anomala	C3-C4	ano4	94.4194	108.198	51.8566	37.8087	63.6211	12.9281	25.2282	44.643	2.87038	0.443171	454.795	31.9749	94.9557	99.5886	23.6657	113.177	617.856	63.2817	652.846	6.45749	33.0333	1.13877	41.5235	24.4323	7.59112	12.7911	21.205	66.3166	2674.83	2050.62	78.0497	1209.32	163.021	673.004	64.5391	106.632	6.77296	51.1543	4657.97	453.278	49.3851	17.8604	78.3162	44.2025	26.2115	12.0696	214.371
F. ramosissima	C3-C4	ram1	18.1954	292.426	47.9029	12.6133	71.7376	1.69287	21.5543	111.881	20.5097	2.47677	605.323	28.1272	69.3481	66.7554	16.3827	85.7384	456.774	230.972	896.973	9.26684	46.839	1.66958	29.9187	24.4196	7.36433	42.2544	19.8469	93.3177	4628.25	1628.58	104.113	246.62	108.754	284.039	25.6041	50.7363	4.60604	76.7291	2165.8	195.69	54.1719	7.04707	43.4043	69.9627	4.06305	14.3437	184.275
F. ramosissima	C3-C4	ram2	31.5099	121.565	52.3258	17.4953	85.3116	3.88639	38.6999	57.6405	13.5062	1.94605	741.241	34.1439	48.4942	94.3138	11.525	167.952	840.113	303.108	3866.44	31.125	110.172	1.84622	23.9579	15.0669	7.1496	29.668	27.6269	73.5792	1466.23	702.79	121.11	181.131	79.4098	166.975	26.9237	30.3675	5.84329	151.723	909.55	95.5636	38.5736	5.79627	37.3474	44.1765	3.25867	14.6909	122.903
F. ramosissima	C3-C4	ram3	60.3614	358.372	54.5166	26.4286	85.5957	12.9926	29.9339	76.1364	12.6066	2.21828	906.451	25.199	60.3825	123.801	22.4707	210.016	795.737	272.548	1024.29	9.06547	38.8126	4.53992	40.3667	31.0555	9.23574	39.9314	30.342	84.298	4503.23	1509.72	79.9458	232.77	115.132	182.777	36.2285	28.2494	5.90497	113.217	2042.53	169.217	26.0778	6.86217	29.0826	42.6609	4.18877	10.6222	198.135
F. ramosissima	C3-C4	ram4	24.17	263.007	57.9327	12.4061	98.8572	4.42436	49.911	72.191	12.9193	3.03736	774.236	40.6597	60.4937	106.744	12.0087	355.492	3244.67	834.826	3917.47	36.7813	97.3403	2.89446	23.8639	19.6172	7.25084	36.7847	25.7935	62.887	2001.61	764.839	479.068	140.37	48.3707	185.899	28.1809	35.3789	5.30267	91.8448	1655.08	94.8944	33.2072	4.7071	38.4792	55.9579	2.20107	15.2999	241.085
F. brownii	C4-like	bro1	24.221	181.231	43.8023	29.4565	73.5898	20.9146	15.2231	10.4326	2.42101	0.739894	84.8776	161.489	66.2106	158.913	42.352	287.85	8399.46	147.698	1711.4	23.7165	30.0479	1.43161	64.6827	19.8237	4.50872	15.8525	14.764	124.476	1036.13	971.788	13.8234	5397.48	186.484	3830.92	172.737	31.9735	9.01554	81.5306	624.856	576.441	39.8461	14.5418	69.7218	53.2413	43.5619	24.5973	193.133
F. brownii	C4-like	bro2	25.0294	151.825	48.4255	33.9623	77.2994	22.1327	14.8332	12.9318	2.66157	0.634303	98.0481	127.989	57.0707	170.829	48.2006	324.791	8711.42	148.052	3008.12	15.2649	42.6172	0.872195	66.3789	19.0678	4.07622	19.8668	17.4074	135.439	681.157	677.241	10.934	4029.77	151.417	3490.01	228.526	43.4574	11.2318	72.37	845.102	425.578	39.8743	12.8819	82.2724	56.7862	34.6149	26.2734	78.2949
F. brownii	C4-like	bro3	31.0065	161.142	57.1335	44.6272	92.6915	26.5858	13.1671	15.3796	2.23741	0.949616	121.084	55.1991	47.3135	208.96	52.9933	292.857	7754.12	205.059	2648.82	6.77641	55.4584	1.47804	87.4694	25.7583	4.67866	25.5813	22.3061	115.446	1331.82	1181.24	14.1172	2117.64	86.1836	2929.44	89.0117	24.6341	5.57327	56.4695	403.606	269.301	32.2456	11.4401	63.7072	49.0485	28.1987	22.2275	139.011
F. brownii	C4-like	bro4	24.3578	143.749	47.7897	40.4829	80.1522	24.8847	13.9014	16.0678	2.96649	0.569022	127.281	113.366	37.3732	173.186	55.4792	351.288	10739.2	193.53	1518.42	24.3336	31.2774	1.30903	84.9792	22.9576	5.50663	48.1245	19.4152	126.065	1311.23	1276.54	15.7867	4569.37	95.9853	3460.3	101.359	22.0841	7.22328	30.5337	504.365	312.929	30.2437	8.36719	61.6532	81.4035	31.4827	26.9784	149.44
F. palmeri	C4-like	pal1	10.3792	237.261	36.3931	7.66407	34.3419	4.91792	15.5678	15.1056	2.79317	0.351738	84.2482	112.485	91.6548	56.1346	6.61548	91.4613	3873.85	430.505	1362.42	8.84417	36.2386	0.629367	19.3036	10.4926	5.53712	25.6513	27.8996	102.76	1631.61	665.441	2.67441	1331.2	105.371	2722.13	34.5876	34.0218	1.77339	31.7974	148.303	132.118	82.4788	17.4718	100.46	62.9455	5.32038	22.8239	83.7989
F. palmeri	C4-like	pal2	21.4673	307.138	39.7247	10.2306	46.4492	7.53149	17.8242	16.8296	2.64789	1.48515	121.873	213.123	117.418	88.209	14.7466	178.088	2954.38	994.804	3061.06	9.09557	96.63	0.954619	38.9552	16.5395	6.1152	15.5897	25.8295	144.979	2621.11	684.084	19.5824	1547.9	127.148	2897.74	26.318	71.985	2.71269	34.8996	214.706	87.2852	102.232	19.589	115.428	74.4983	10.4169	20.4571	101.01
F. palmeri	C4-like	pal3	6.20708	386.697	37.2475	5.83485	52.0693	4.84284	21.9555	14.1884	5.05894	0.782532	196.089	181.714	125.123	81.9875	12.1529	207.639	5633.44	1771.68	3938.03	13.1112	97.8612	0.833004	39.0648	23.6861	6.48948	12.181	36.2826	164.162	3435.3	721.245	7.02472	1455.24	53.6334	2380.86	29.8674	39.0853	3.16274	40.0366	157.412	114.287	63.5919	18.2726	91.0699	70.2227	7.99156	18.2226	101.26
F. palmeri	C4-like	pal4	37.1174	245.158	49.4229	10.1637	65.4101	10.9061	25.5439	30.494	7.68562	0.548829	98.4747	152.461	87.8177	133.371	14.4847	162.889	4410.55	1333.13	1894.97	16.474	59.0867	1.08371	34.9041	20.8984	8.48526	33.9512	34.1298	85.3458	3103.56	1308.51	4.79104	2229.52	115.773	3089.25	36.9802	42.5236	2.73181	46.3605	281.329	175.392	70.4865	17.4654	66.3686	65.2023	9.20617	17.4376	70.5329
F. vaginata	C4-like	vag1	3.8408	71.5943	34.9963	4.64177	55.3837	2.62911	18.8347	70.8228	9.31382	0.331453	478.149	87.7755	62.5878	84.682	23.8794	102.828	14123.7	928.291	5354.29	10.1437	72.0819	0.880658	65.3002	33.7885	1.79412	86.0186	32.1485	156.219	2727.12	1419.98	1.60542	968.699	172.469	3576.59	159.505	54.8289	11.1713	40.2611	516.352	378.865	31.719	5.4369	71.5116	67.8377	14.2432	18.3635	115.237
F. vaginata	C4-like	vag2	4.53237	199.251	28.3308	5.14962	49.2007	3.36403	19.8661	59.8938	4.25695	0.849702	450.752	130.362	70.0698	57.3694	15.1976	223.031	18582.7	934.361	11388.4	17.6506	104.751	0.726717	41.0371	23.7904	1.75308	77.1358	28.5709	156.07	1555.39	796.734	8.34548	774.07	147.247	2753.97	132.04	57.8113	12.4947	62.5934	348.892	255.308	60.666	10.3422	88.5399	68.338	8.93289	26.781	90.9091
F. vaginata	C4-like	vag3	4.21546	411.026	38.7852	6.2663	46.6669	4.28584	16.0716	35.7733	6.54262	0.139717	478.525	88.0513	93.1034	73.2333	18.4798	114.143	10486.5	548.245	6575.49	9.32692	66.9425	0.761975	62.9243	26.529	2.1911	90.9767	24.2591	177.926	1882.98	1527.53	2.22357	1541.17	178.158	3609.61	181.13	69.5352	11.8639	41.6954	404.013	383.314	39.4313	7.75944	87.2724	71.766	11.8773	20.6798	171.311
F. vaginata	C4-like	vag4	1.13506	295.867	27.5502	3.4131	55.3554	1.15242	20.4465	57.1003	6.18461	0.270012	599.014	74.1245	66.239	63.4264	22.3537	193.832	14946.8	1017.19	7670.38	16.7725	91.1386	1.1718	59.8202	28.6625	1.42825	121.519	18.0268	126.021	2582.6	1322.94	7.45713	830.42	122.8	3001.42	130.887	54.6217	12.8145	47.141	358.122	272.606	41.7935	6.18556	69.4099	71.0116	10.3637	20.7231	149.148
F. bidentis	C4	bid1	3.34054	291.007	52.2772	1.95901	78.631	0.957892	22.2119	44.5387	18.7317	0.673302	820.527	278.347	123.215	101.977	22.0315	500.986	18588.5	8228.87	14266.2	148.45	464.634	1.90611	71.6076	29.8695	2.69764	63.4422	30.1291	169.838	2461.63	507.691	291.044	850.096	68.1228	1380.94	92.6594	31.9499	5.15554	61.9757	149.767	91.5439	36.8859	3.87486	72.5689	94.9584	11.319	22.8825	547.836
F. bidentis	C4	bid2	2.91003	375.117	67.8542	4.44	78.1361	1.21302	25.6056	57.9747	6.73021	1.15377	840.917	485.437	179.612	85.8028	12.8027	311.573	9503.08	6575.77	22135.1	99.8182	385.83	2.41073	40.5771	21.3329	4.3727	58.1049	28.7	139.67	1871.57	221.916	26.8965	1487.48	82.1426	3016.42	81.6415	27.9915	7.17714	85.6413	149.434	77.3325	36.4097	7.58446	60.9464	67.2149	5.83214	14.1055	650.106
F. bidentis	C4	bid3	3.09909	265.881	63.6185	3.02569	75.605	1.19365	24.2451	61.4362	5.29957	0.572696	878.698	275.55	66.132	98.4054	15.7294	667.951	11788.2	9746.16	21277.1	257.936	549.302	1.96825	45.454	32.7215	2.40122	63.5312	26.4419	149.82	1908.14	239.315	152.653	1165.74	89.1233	2481.28	128.533	36.778	11.3548	83.409	133.381	62.1203	35.1981	4.55352	64.4946	66.6094	8.78612	16.0827	502.755
F. bidentis	C4	bid4	2.64255	257.363	54.6758	4.24065	69.419	1.76972	19.1438	53.277	9.67796	0.237299	925.161	264.212	128.536	96.5129	17.1484	515.63	14648.3	8981.06	14791.8	153.547	401.738	1.56626	56.721	24.9016	3.1078	64.2363	30.2124	151.191	2428.13	472.06	128.752	1686.47	107.277	3121.22	157.187	46.4481	12.6984	80.7338	251.01	86.5833	56.4518	8.97968	78.3611	78.9265	10.7566	13.9194	599.53
F. trinervia	C4	tri1	3.22754	245.415	45.4936	4.67473	62.2598	1.61759	16.5565	45.0679	7.39392	0.547524	1224.64	352.203	93.3842	80.9314	10.2966	288.483	17999.7	8904.65	40169.2	139.902	366.771	1.15984	47.925	25.9238	4.30517	44.8463	37.726	108.789	1673.48	506.039	42.5922	748.382	178.652	1177.85	28.5273	16.8913	4.18216	66.8048	114.693	69.5837	38.2552	11.5086	71.3018	118.724	1.6967	44.5318	397.233
F. trinervia	C4	tri2	5.90298	264.046	44.1702	5.82979	55.8852	3.39911	19.5754	50.0284	7.48848	0.728399	1256.93	181.595	75.7288	79.0386	8.70585	201.459	26055.9	7081.56	30531.1	119.878	463.325	1.28597	40.8652	23.757	6.56899	40.2407	40.6147	124.195	1413.4	541.409	25.6809	770.9	198.521	1164.75	38.6729	20.6495	4.93806	66.7393	112.213	71.4702	38.3911	11.6139	72.8632	99.1577	2.43699	43.0499	402.224
F. trinervia	C4	tri3	2.90832	313.919	39.9053	4.11578	46.1113	1.99437	14.3572	34.3559	4.05408	0.465032	1206.76	251.001	132.194	70.3023	10.4176	365.355	25445.7	9215.58	35997.9	125.004	510.236	0.970045	38.0887	25.6501	4.39391	48.945	31.7946	131.726	1695.99	586.288	18.6641	971.286	267.26	1361.05	51.7111	25.6318	6.57929	93.3402	142.481	86.4354	43.3891	15.3889	83.079	102.706	2.42877	30.7683	426.829
F. trinervia	C4	tri4	1.83097	232.809	35.891	2.42618	41.6993	1.2624	13.3458	23.8998	4.87426	1.05694	880.991	253.1	205.912	53.0884	6.3537	267.693	20316.9	7898.31	42377	127.363	451.976	0.606247	29.571	24.4617	8.35762	21.699	26.8375	114.871	1158.32	334.944	21.8538	803.609	212.359	1112.93	41.3296	21.7974	5.34284	79.8362	116.991	72.0938	38.0759	13.3269	77.5716	99.9879	2.24699	30.7948	391.121
B
			Amounts (mean ± SD; nmol/g FW)
	Species	Photosynthetic mode	RuBP	3PGA	DHAP	FBP	F6P	SBP	S7P	Ru5P+Xu5P	R5P	2PG	Glycerate	Pyr	PEP	G6P	G1P	Succinate	Malate	2OG	Citrate	Aconitate	Isocitrate	ADPG	UDPG	NAD	NADP	AMP	ADP	ATP	Glu	Asp	Shikimate	Ala	Arg	Asn	MEA	Phe	GABA	Gly	Ser	Gln	Ile	His	Leu	Lys	Met	Orn	Pro
	F. cronquistii	C3	63.3 ± 18.9	104 ± 25.1	39 ± 6.1	22.7 ± 11.6	76.9 ± 7.3	13.1 ± 6.7	23.6 ± 4.3	50.4 ± 20.2	4 ± 0.9	0.7 ± 0.5	516.8 ± 179.2	41.5 ± 11.5	55.7 ± 7.3	117.9 ± 16	35.3 ± 13.9	282.5 ± 106.4	1769.2 ± 480.5	189.3 ± 86.1	961.6 ± 249.5	10.8 ± 4.6	79.3 ± 33.3	0.9 ± 0.3	58.3 ± 11.8	16.1 ± 4	6 ± 2.3	18.2 ± 4.8	33.6 ± 5.9	80.4 ± 15	2961.5 ± 328.1	1186.5 ± 338.8	1138.8 ± 560.7	88.9 ± 27.9	100.6 ± 21.7	194.7 ± 47.3	78.6 ± 14.3	19.4 ± 6.5	5.7 ± 1.2	42.5 ± 13.3	599.2 ± 147.8	568.2 ± 201.4	26.9 ± 8.6	25.3 ± 4.9	45.9 ± 11.2	64.8 ± 11.8	4.1 ± 1.2	18.8 ± 4.6	1085.8 ± 124.8
	F. robusta	C3	10.8 ± 4.8	134.8 ± 83.7	25 ± 4.5	10.5 ± 2.3	45.6 ± 7.2	4.9 ± 0.8	16 ± 2.1	25.8 ± 10.9	2.5 ± 0.9	0.8 ± 0	536.5 ± 380.3	15 ± 11.8	29.7 ± 15.4	50.3 ± 7.4	15.3 ± 4.3	365.1 ± 98.8	1471.2 ± 318.3	319.2 ± 191.8	2017 ± 1350.6	13.1 ± 6.6	82.8 ± 59.5	1.6 ± 0.5	25.9 ± 4.9	15.9 ± 2.7	2.2 ± 0.5	15.4 ± 3.7	14.4 ± 2.6	70.7 ± 14	1913.8 ± 391.9	875.8 ± 159.5	34 ± 16.2	155 ± 19.2	380.9 ± 114.8	119.3 ± 33.2	47.7 ± 17.8	19.7 ± 4	2.1 ± 0.6	65.1 ± 22.6	951.8 ± 274.2	127.2 ± 40.2	29.1 ± 4	2.3 ± 0.8	62.7 ± 10	36.6 ± 3.5	4.9 ± 1.6	24.6 ± 2.9	200.7 ± 30.8
	F. anomala	C3-C4	75.5 ± 23.7	202.9 ± 109.7	44.8 ± 6.1	27 ± 14.6	59.9 ± 3.5	9.3 ± 4.8	23.7 ± 2.7	70.6 ± 37.7	5.3 ± 2.3	0.6 ± 0.2	441.9 ± 43.6	31.1 ± 4	83.3 ± 18.5	85.3 ± 12.4	13.8 ± 8.6	103.5 ± 24.1	543.9 ± 80.5	71.4 ± 21	1660.2 ± 1503.6	8.4 ± 1.9	42.5 ± 19.3	1.2 ± 0.2	34.2 ± 6.6	22.4 ± 2.3	7.1 ± 1.6	12.7 ± 1.5	22.9 ± 1.6	87.2 ± 18.6	3128.9 ± 616	1717.2 ± 582	117.7 ± 40.4	1407.1 ± 402.6	241 ± 67.6	891.5 ± 272.2	59.2 ± 17.2	131.6 ± 28.8	7.5 ± 2	69.5 ± 23.1	4386.8 ± 554.3	623.4 ± 227.5	64.7 ± 13.3	19.9 ± 5.8	100.1 ± 22.5	50.7 ± 5.8	24.8 ± 8.8	15.8 ± 3.3	211.3 ± 31.4
	F. ramosissima	C3-C4	33.6 ± 18.7	258.8 ± 99.8	53.2 ± 4.2	17.2 ± 6.6	85.4 ± 11.1	5.7 ± 5	35 ± 12.1	79.5 ± 23	14.9 ± 3.8	2.4 ± 0.5	756.8 ± 123.7	32 ± 6.9	59.7 ± 8.6	97.9 ± 24	15.6 ± 5.1	204.8 ± 112.9	1334.3 ± 1285	410.4 ± 284.5	2426.3 ± 1693.3	21.6 ± 14.5	73.3 ± 35.7	2.7 ± 1.3	29.5 ± 7.8	22.5 ± 6.8	7.8 ± 1	37.2 ± 5.5	25.9 ± 4.4	78.5 ± 13.2	3149.8 ± 1650.3	1151.5 ± 485.4	196.1 ± 189.4	200.2 ± 48.8	87.9 ± 30.6	204.9 ± 53.4	29.2 ± 4.8	36.2 ± 10.2	5.4 ± 0.6	108.4 ± 32.5	1693.2 ± 566	138.8 ± 51.5	38 ± 11.9	6.1 ± 1.1	37.1 ± 5.9	53.2 ± 12.7	3.4 ± 0.9	13.7 ± 2.1	186.6 ± 48.9
	F. brownii	C4-like	26.2 ± 3.3	159.5 ± 16.1	49.3 ± 5.6	37.1 ± 6.7	80.9 ± 8.3	23.6 ± 2.6	14.3 ± 0.9	13.7 ± 2.6	2.6 ± 0.3	0.7 ± 0.2	107.8 ± 19.8	114.5 ± 44.4	52 ± 12.4	178 ± 21.6	49.8 ± 5.8	314.2 ± 29.7	8901 ± 1288.6	173.6 ± 30.1	2221.7 ± 720.2	17.5 ± 8.3	39.9 ± 11.8	1.3 ± 0.3	75.9 ± 12	21.9 ± 3.1	4.7 ± 0.6	27.4 ± 14.4	18.5 ± 3.2	125.4 ± 8.2	1090.1 ± 304.1	1026.7 ± 265.5	13.7 ± 2	4028.6 ± 1392.6	130 ± 47.3	3427.7 ± 372.3	147.9 ± 65.2	30.5 ± 9.6	8.3 ± 2.4	60.2 ± 22.3	594.5 ± 190	396.1 ± 137.1	35.6 ± 5	11.8 ± 2.6	69.3 ± 9.3	60.1 ± 14.5	34.5 ± 6.6	25 ± 2.1	140 ± 47.3
	F. palmeri	C4-like	18.8 ± 13.8	294.1 ± 69.2	40.7 ± 6	8.5 ± 2.1	49.6 ± 12.9	7 ± 2.9	20.2 ± 4.4	19.2 ± 7.6	4.5 ± 2.4	0.8 ± 0.5	125.2 ± 49.8	164.9 ± 42.9	105.5 ± 18.5	89.9 ± 32.1	12 ± 3.8	160 ± 49.3	4218.1 ± 1118.9	1132.5 ± 565.9	2564.1 ± 1158.5	11.9 ± 3.6	72.5 ± 30.1	0.9 ± 0.2	33.1 ± 9.4	17.9 ± 5.8	6.7 ± 1.3	21.8 ± 9.9	31 ± 5	124.3 ± 36.5	2697.9 ± 785.5	844.8 ± 310	8.5 ± 7.6	1641 ± 402.3	100.5 ± 32.5	2772.5 ± 301.1	31.9 ± 4.8	46.9 ± 17.1	2.6 ± 0.6	38.3 ± 6.4	200.4 ± 61.4	127.3 ± 37	79.7 ± 16.9	18.2 ± 1	93.3 ± 20.6	68.2 ± 5.2	8.2 ± 2.2	19.7 ± 2.4	89.2 ± 14.9
	F. vaginata	C4-like	3.4 ± 1.6	244.4 ± 144.1	32.4 ± 5.4	4.9 ± 1.2	51.7 ± 4.4	2.9 ± 1.3	18.8 ± 1.9	55.9 ± 14.7	6.6 ± 2.1	0.4 ± 0.3	501.6 ± 66.2	95.1 ± 24.4	73 ± 13.7	69.7 ± 11.9	20 ± 3.9	158.5 ± 59.1	14534.9 ± 3322.3	857 ± 209.8	7747.1 ± 2605.3	13.5 ± 4.3	83.7 ± 17.5	0.9 ± 0.2	57.3 ± 11.1	28.2 ± 4.2	1.8 ± 0.3	93.9 ± 19.3	25.8 ± 6.1	154.1 ± 21.3	2187 ± 559.6	1266.8 ± 324.3	4.9 ± 3.5	1028.6 ± 351.4	155.2 ± 25.4	3235.4 ± 425.4	150.9 ± 24.1	59.2 ± 7	12.1 ± 0.7	47.9 ± 10.2	406.8 ± 76.9	322.5 ± 68	43.4 ± 12.3	7.4 ± 2.2	79.2 ± 10.1	69.7 ± 1.9	11.4 ± 2.3	21.6 ± 3.6	131.7 ± 35.6
	F. bidentis	C4	3 ± 0.3	297.3 ± 53.8	59.6 ± 7.4	3.4 ± 1.2	75.4 ± 4.2	1.3 ± 0.3	22.8 ± 2.8	54.3 ± 7.3	10.1 ± 6	0.7 ± 0.4	866.3 ± 46	325.9 ± 106.5	124.4 ± 46.4	95.7 ± 7	16.9 ± 3.9	499 ± 146	13632 ± 3917.8	8383 ± 1354.7	18117.5 ± 4164	164.9 ± 66.6	450.4 ± 74.2	2 ± 0.3	53.6 ± 13.8	27.2 ± 5.1	3.1 ± 0.9	62.3 ± 2.8	28.9 ± 1.8	152.6 ± 12.6	2167.4 ± 321.1	360.2 ± 150.6	149.8 ± 108.8	1297.4 ± 367.4	86.7 ± 16.3	2500 ± 796.9	115 ± 34.5	35.8 ± 8	9.1 ± 3.5	77.9 ± 10.8	170.9 ± 54	79.4 ± 12.9	41.2 ± 10.2	6.2 ± 2.4	69.1 ± 7.9	76.9 ± 13.3	9.2 ± 2.5	16.7 ± 4.2	575.1 ± 63.8
	F. trinervia	C4	3.5 ± 1.7	264 ± 35.6	41.4 ± 4.4	4.3 ± 1.4	51.5 ± 9.3	2.1 ± 0.9	16 ± 2.8	38.3 ± 11.6	6 ± 1.8	0.7 ± 0.3	1142.3 ± 175.5	259.5 ± 70.2	126.8 ± 57.8	70.8 ± 12.7	8.9 ± 1.9	280.7 ± 67.5	22454.5 ± 3929.9	8275 ± 974.2	37268.8 ± 5212.7	128 ± 8.5	448.1 ± 59.8	1 ± 0.3	39.1 ± 7.6	24.9 ± 1	5.9 ± 1.9	38.9 ± 12	34.2 ± 6.2	119.9 ± 10.1	1485.3 ± 252.9	492.2 ± 109.8	27.2 ± 10.7	823.5 ± 101.1	214.2 ± 38	1204.1 ± 108.3	40.1 ± 9.5	21.2 ± 3.6	5.3 ± 1	76.7 ± 12.7	121.6 ± 14.1	74.9 ± 7.8	39.5 ± 2.6	13 ± 1.8	76.2 ± 5.3	105.1 ± 9.2	2.2 ± 0.3	37.3 ± 7.5	404.4 ± 15.7
C
			Dimensionless dataset (%) based on amount normed on FW
Species	Photosynthetic mode	Replicate no.	RuBP	3PGA	DHAP	FBP	F6P	SBP	S7P	Xu5P+Ru5P	R5P	2PG	Glycerate	Pyr	PEP	G6P	G1P	Succinate	Malate	2OG	Citrate	Aconitate	Isocitrate	ADPG	UDPG	NAD	NADP	AMP	ADP	ATP	Glu	Asp	Shikimate	Ala	Arg	Asn	MEA	Phe	GABA	Gly	Ser	Gln	Ile	His	Leu	Lys	Met	Orn	Pro
F. cronquistii	C3	cro1	0.702896	0.636248	0.264358	0.42035	0.760676	0.307795	0.384798	0.214552	0.0318184	0.000901755	1.74949	0.199615	0.323514	1.0873	0.620223	1.24439	10.8058	0.877824	6.96861	0.0534252	0.741857	0.013406	0.767118	0.810894	0.158225	0.217578	0.70469	1.65019	23.7455	5.749	7.25237	0.54539	1.091	1.78695	0.345727	0.486992	0.0478071	0.159301	3.73864	7.63653	0.407426	0.335283	0.686858	0.859609	0.0423703	0.212776	9.57787
F. cronquistii	C3	cro2	0.572151	0.564725	0.133732	0.110092	0.676262	0.093468	0.193832	0.344279	0.0279472	0.00306983	2.79815	0.233023	0.196233	1.10246	0.223206	2.35878	10.9802	1.58076	8.19559	0.111719	0.44847	0.00735074	0.407309	0.378956	0.158256	0.261505	0.364963	1.40159	21.0424	8.50053	14.6675	0.511389	0.62908	1.34145	0.257429	0.253096	0.0402511	0.173218	3.33407	4.73132	0.274274	0.252037	0.417325	0.625263	0.0402686	0.162363	7.46519
F. cronquistii	C3	cro3	0.252842	0.400801	0.154947	0.109147	0.624988	0.0899283	0.195517	0.442284	0.0225562	0.00298348	2.71042	0.288269	0.225878	0.946193	0.192738	1.64923	12.7252	1.94818	9.40925	0.123808	1.02674	0.0038445	0.388546	0.3589	0.152315	0.274092	0.437783	0.902405	21.2468	7.57182	16.301	0.350597	1.01041	0.802217	0.16879	0.172235	0.0235121	0.100377	1.94209	2.86356	0.178893	0.162037	0.319075	0.482655	0.0229279	0.109162	8.51133
F. cronquistii	C3	cro4	0.517165	0.368348	0.202366	0.281503	0.854392	0.123097	0.298923	0.546298	0.0449823	0.00123793	2.18441	0.304808	0.32549	1.31418	0.372227	1.65083	9.15271	1.28606	11.2307	0.102056	0.730379	0.0103397	0.71067	0.66748	0.335034	0.382022	0.663777	1.16827	27.2604	7.3344	9.45815	0.267414	1.09295	1.07126	0.237328	0.228933	0.0348491	0.101319	2.42035	3.18808	0.175656	0.224798	0.353435	0.513322	0.0246625	0.115332	8.60303
F. robusta	C3	rob1	0.122754	1.62872	0.175069	0.156019	0.488954	0.0809893	0.218884	0.206842	0.0175085	0.00341164	1.68364	0.259299	0.265782	0.58754	0.195416	2.07656	9.76798	2.66155	15.9263	0.192392	0.560385	0.0256647	0.378237	0.825616	0.115931	0.263427	0.262904	1.84514	26.0936	8.55649	0.431043	1.10164	5.95552	1.25619	0.214946	0.459078	0.0212958	0.377141	7.71927	1.70303	0.41204	0.0357099	0.777297	0.473097	0.0691257	0.284636	2.49467
F. robusta	C3	rob2	0.138287	0.612569	0.110833	0.0915811	0.48315	0.076983	0.200278	0.286884	0.0182135	0.00317531	4.81249	0.0423457	0.0577442	0.539179	0.143552	3.81099	12.4957	5.87788	24.4483	0.090978	1.87693	0.0135452	0.245518	0.514763	0.108154	0.231844	0.267965	1.26267	16.138	6.64115	0.729757	0.950156	5.41373	1.11936	0.27716	0.325985	0.0129198	0.272059	3.9405	1.21959	0.331371	0.0160962	0.798623	0.422358	0.0316867	0.245993	1.68273
F. robusta	C3	rob3	0.111601	0.463674	0.140791	0.120377	0.539757	0.0440578	0.21955	0.322085	0.021525	0.00232036	4.43253	0.110728	0.124569	0.601984	0.208368	2.4973	12.1612	2.05969	38.1143	0.209852	0.966027	0.0198687	0.296023	0.581143	0.0712132	0.306873	0.297355	0.90797	13.9956	4.33303	0.442084	0.749204	3.54921	0.520014	0.0960027	0.308274	0.0169039	0.213934	5.58584	0.585737	0.307652	0.0302475	0.705	0.397429	0.0475808	0.207762	1.46745
F. robusta	C3	rob4	0.052246	0.668192	0.201875	0.155865	0.78205	0.0879118	0.294923	0.203395	0.0500712	0.00419817	1.27064	0.0740852	0.341932	0.77784	0.201575	3.77871	13.8831	2.33207	13.7047	0.12915	0.464219	0.0197941	0.372385	0.877347	0.0942552	0.507957	0.357202	2.05615	24.7561	10.6737	0.2828	1.07303	3.73175	1.14928	0.21656	0.370782	0.0168512	0.194118	6.33209	2.05771	0.392686	0.0318167	0.810366	0.529697	0.0548583	0.281282	2.93035
F. anomala	C3-C4	ano2	0.316944	0.689316	0.157604	0.0805055	0.462038	0.0345237	0.229051	0.737143	0.0478536	0.00180504	1.85497	0.138062	0.240945	0.612375	0.0624025	0.394358	2.37301	0.616553	26.3267	0.0798666	0.502666	0.0111339	0.224095	0.540888	0.146069	0.184293	0.300469	1.20468	18.6579	5.41362	1.43881	4.43471	2.17204	4.17009	0.103496	1.45649	0.0307257	0.160318	14.564	3.46445	0.570389	0.12024	0.768278	0.428688	0.0998778	0.112823	1.56063
F. anomala	C3-C4	ano3	0.513937	1.19767	0.155905	0.243462	0.420509	0.0960395	0.1779	0.330122	0.034026	0.0018515	1.45737	0.170603	0.344341	0.573501	0.0708052	0.598999	2.74564	0.343569	6.96091	0.0631265	0.219783	0.00774752	0.239003	0.594454	0.21812	0.138407	0.300665	1.26179	23.6549	10.1574	1.00497	6.93051	2.07911	5.91165	0.180681	1.81302	0.0478864	0.235991	17.6146	5.44573	0.528388	0.196082	0.913208	0.391199	0.202753	0.111442	1.10193
F. anomala	C3-C4	ano4	0.735733	0.505859	0.242446	0.353535	0.594897	0.141033	0.275216	0.347866	0.0223665	0.00138131	2.12631	0.199323	0.443947	0.931215	0.221289	0.705515	3.85156	0.493103	6.10452	0.0603815	0.308882	0.0106482	0.388271	0.799601	0.248436	0.199341	0.330466	1.0335	20.8428	12.783	0.851449	5.65396	1.52435	4.19534	0.20116	1.49561	0.0422209	0.159441	21.7775	3.53202	0.461781	0.167006	0.732305	0.413321	0.204244	0.0940482	1.67042
F. ramosissima	C3-C4	ram1	0.151379	1.45972	0.23912	0.125926	0.716196	0.0197176	0.251054	0.930808	0.170633	0.00824233	3.02163	0.187206	0.34617	0.666456	0.163558	0.570649	3.04015	1.9216	8.95498	0.092516	0.467619	0.0166683	0.298695	0.853282	0.257328	0.703081	0.330238	1.55274	38.5053	10.8393	1.21265	1.23107	1.08575	1.89048	0.0852064	0.759792	0.0306564	0.255343	10.8112	1.62807	0.540828	0.0703548	0.433329	0.698476	0.0338031	0.119334	1.5331
F. ramosissima	C3-C4	ram2	0.286742	0.663751	0.2857	0.19105	0.931608	0.0495128	0.493039	0.524532	0.122907	0.00708365	4.0472	0.248569	0.26478	1.02991	0.125854	1.2227	6.11606	2.7583	42.2218	0.339887	1.20309	0.0201609	0.261622	0.57586	0.273259	0.53996	0.502813	1.33915	13.3428	5.11634	1.54295	0.988979	0.86716	1.21558	0.0980027	0.497422	0.0425394	0.552275	4.96617	0.869633	0.421226	0.0632956	0.407836	0.482409	0.0296541	0.133688	1.11842
F. ramosissima	C3-C4	ram3	0.486224	1.73206	0.263486	0.255466	0.827392	0.146522	0.337574	0.613296	0.101549	0.00714751	4.381	0.162387	0.291837	1.19669	0.217208	1.35338	5.12787	2.19544	9.90105	0.0876293	0.375173	0.0438841	0.390195	1.05067	0.312463	0.643313	0.488824	1.35808	36.2746	9.72891	0.901574	1.12501	1.1129	1.17785	0.116732	0.4096	0.0380527	0.364795	9.87181	1.36308	0.252075	0.0663316	0.28112	0.412372	0.0337415	0.0855644	1.59602
F. ramosissima	C3-C4	ram4	0.156838	1.02398	0.225553	0.0966029	0.769775	0.0401932	0.453418	0.468443	0.0838325	0.0078837	3.01439	0.211071	0.235524	0.831187	0.0935084	1.84542	16.8436	5.41715	30.5043	0.286407	0.757964	0.0225384	0.185822	0.534638	0.197611	0.477388	0.334746	0.816141	12.9884	3.9704	4.3521	0.546513	0.37665	0.965029	0.0731458	0.413229	0.027527	0.23839	6.44382	0.615765	0.258576	0.036653	0.299628	0.43573	0.0142826	0.0992801	1.56439
F. brownii	C4-like	bro1	0.117348	0.526829	0.127331	0.171257	0.427843	0.141861	0.103256	0.0505451	0.0117295	0.00143389	0.246734	0.62592	0.19247	0.923903	0.24623	1.11568	32.5557	0.715584	9.94986	0.137885	0.174695	0.00832319	0.376058	0.403385	0.0917461	0.153608	0.143061	1.20615	5.01995	3.76658	0.0937625	15.6902	1.0842	14.8484	0.334758	0.278836	0.0349435	0.158003	1.81642	2.7928	0.231661	0.0845444	0.405354	0.309539	0.211053	0.119172	0.935711
F. brownii	C4-like	bro2	0.120911	0.440059	0.14036	0.196877	0.448098	0.149685	0.100318	0.0624707	0.0128574	0.00122567	0.284189	0.49463	0.165417	0.990281	0.279415	1.25519	33.6663	0.715205	17.4378	0.0884894	0.247048	0.00505605	0.384793	0.386871	0.0827034	0.191943	0.168182	1.30855	3.29051	2.61727	0.0739476	11.6801	0.87775	13.4876	0.441582	0.377879	0.0434064	0.139841	2.44949	2.05587	0.231148	0.0746754	0.476927	0.329185	0.167217	0.126921	0.378225
F. brownii	C4-like	bro3	0.168073	0.52409	0.185818	0.290286	0.60293	0.201755	0.0999228	0.0833661	0.0121281	0.00205899	0.393806	0.239369	0.15388	1.35922	0.344705	1.26996	33.6254	1.11154	17.2298	0.0440785	0.36074	0.00961418	0.568962	0.586423	0.106516	0.277331	0.241823	1.25157	7.21923	5.12241	0.107133	6.88729	0.560598	12.7034	0.192998	0.240356	0.0241683	0.122439	1.31267	1.45977	0.209747	0.0744141	0.414396	0.319045	0.152853	0.120486	0.753522
F. brownii	C4-like	bro4	0.112663	0.39893	0.132626	0.224696	0.444876	0.16114	0.0900179	0.0743189	0.013721	0.00105277	0.353229	0.419482	0.103718	0.961249	0.307931	1.29986	39.7378	0.895141	8.42784	0.135061	0.173602	0.00726563	0.471668	0.445982	0.106974	0.445184	0.179603	1.16618	6.06486	4.72353	0.102226	12.6809	0.532756	12.804	0.187528	0.183863	0.026728	0.0564913	1.39971	1.4474	0.167864	0.0464412	0.3422	0.451821	0.145618	0.124784	0.691207
F. palmeri	C4-like	pal1	0.0836192	1.14688	0.175919	0.074094	0.332007	0.0554692	0.175589	0.121697	0.022503	0.0011335	0.407243	0.724984	0.443046	0.542693	0.0639566	0.589481	24.9675	3.46833	13.1715	0.0855029	0.350345	0.00608454	0.186622	0.355039	0.187359	0.413315	0.449541	1.65576	13.145	4.28886	0.0301647	6.43484	1.0187	17.5445	0.111461	0.493369	0.0114297	0.102469	0.716877	1.0644	0.797381	0.168913	0.971222	0.608538	0.0428632	0.183879	0.675119
F. palmeri	C4-like	pal2	0.13205	1.13356	0.146613	0.0755164	0.342862	0.0648589	0.153497	0.103522	0.0162877	0.00365419	0.449801	1.04877	0.433359	0.65111	0.108851	0.876365	14.5384	6.11925	22.595	0.0671385	0.713269	0.00704647	0.287546	0.4273	0.157987	0.19179	0.317765	1.78359	16.123	3.36635	0.168638	5.71289	0.938535	14.2597	0.064755	0.79703	0.013349	0.0858699	0.792422	0.536909	0.754623	0.144595	0.852028	0.549905	0.0640766	0.125836	0.621334
F. palmeri	C4-like	pal3	0.0303281	1.13365	0.109196	0.0342112	0.305295	0.0331273	0.150186	0.069325	0.0247182	0.00152939	0.574861	0.710291	0.366815	0.480713	0.0712554	0.811628	22.0202	8.65651	23.0897	0.0768742	0.573785	0.00488411	0.229047	0.486072	0.133173	0.119033	0.354556	1.6042	16.785	2.81923	0.0480523	4.26621	0.314466	9.3064	0.0583733	0.343751	0.0123626	0.0782482	0.461472	0.558413	0.372855	0.107137	0.533966	0.411733	0.0390471	0.0890365	0.494761
F. palmeri	C4-like	pal4	0.209769	0.831306	0.167588	0.0689282	0.443598	0.0862902	0.202106	0.172337	0.0434353	0.00124068	0.333918	0.689308	0.297781	0.904493	0.0982323	0.736454	19.941	7.5342	12.8513	0.111723	0.400714	0.00734949	0.236713	0.49605	0.201409	0.38375	0.385769	0.964664	17.5398	5.91604	0.0379072	7.56007	0.785147	13.9671	0.0835973	0.43258	0.012351	0.104803	0.953959	0.991227	0.478025	0.118447	0.450098	0.442189	0.0520287	0.0985484	0.398617
F. vaginata	C4-like	vag1	0.0131347	0.146902	0.0718075	0.0190485	0.227279	0.0125873	0.0901746	0.242197	0.0318511	0.000453396	0.981094	0.240138	0.128421	0.347511	0.0979942	0.281317	38.6397	3.17454	21.9725	0.041627	0.295804	0.00361397	0.267974	0.485305	0.025769	0.588327	0.219881	1.06847	9.32612	3.88481	0.00768625	1.98763	0.707766	9.78489	0.218188	0.337504	0.0305626	0.0550734	1.05948	1.29563	0.130166	0.0223115	0.293464	0.278387	0.0487085	0.0627988	0.394083
F. vaginata	C4-like	vag2	0.0120836	0.31873	0.0453191	0.0164751	0.157407	0.0125562	0.0741501	0.159681	0.0113493	0.000906147	0.721042	0.278044	0.112087	0.183541	0.0486213	0.475694	39.6343	2.49107	36.4347	0.0564693	0.33513	0.00232498	0.131289	0.266394	0.0196302	0.411299	0.152344	0.832187	4.14678	1.69932	0.0311495	1.23824	0.471084	5.87383	0.140811	0.277433	0.0266494	0.0667514	0.558103	0.68067	0.194088	0.0330877	0.283265	0.218633	0.0238157	0.0714	0.24237
F. vaginata	C4-like	vag3	0.0154576	0.904308	0.0853322	0.0275733	0.205346	0.0220019	0.0825054	0.131176	0.023991	0.000204929	1.05281	0.258298	0.204839	0.322245	0.0813157	0.334839	30.762	2.01034	28.9338	0.0410407	0.294563	0.00335288	0.276882	0.408569	0.0337449	0.6672	0.17791	1.30486	6.90465	4.48101	0.0114149	3.39076	0.783938	10.5888	0.265673	0.458958	0.0348026	0.0611567	0.888878	1.40556	0.173507	0.0341434	0.38402	0.315788	0.0435524	0.0758301	0.628176
F. vaginata	C4-like	vag4	0.00354904	0.555063	0.0516858	0.0128063	0.2077	0.00504466	0.089504	0.178539	0.0193378	0.000337705	1.12378	0.185416	0.124268	0.237983	0.0838737	0.484853	37.388	3.18052	28.7801	0.0629321	0.341962	0.0043967	0.224452	0.376407	0.0187563	0.759919	0.112731	0.788078	8.07517	3.30922	0.0326433	1.55791	0.460759	7.50776	0.1637	0.30742	0.0320544	0.0589594	0.671857	0.852372	0.156814	0.0232089	0.260434	0.266443	0.0324049	0.0647961	0.466349
F. bidentis	C4	bid1	0.00672866	0.351695	0.0631795	0.00473512	0.190058	0.0027012	0.0626364	0.0897118	0.0377303	0.000542478	0.991646	0.448527	0.148911	0.246489	0.0532521	0.807287	29.9535	16.575	34.4827	0.358817	1.12306	0.00460725	0.173082	0.252691	0.0228215	0.255576	0.121375	0.684191	4.95833	0.818092	0.820729	1.02738	0.164659	2.22524	0.0746555	0.115839	0.00830762	0.0499337	0.181001	0.184392	0.0891567	0.00936591	0.175406	0.229523	0.0227992	0.0460909	1.10348
F. bidentis	C4	bid2	0.0057553	0.445132	0.080519	0.0105374	0.18544	0.00335866	0.070898	0.114659	0.0133106	0.000912748	0.997872	0.768057	0.213136	0.203635	0.0303845	0.49297	15.0357	13.0052	52.5332	0.236898	0.915689	0.00572138	0.0963014	0.177203	0.036322	0.229833	0.113522	0.552462	3.70149	0.351115	0.0744723	1.76512	0.194949	4.77257	0.0645865	0.0996483	0.0113556	0.0677507	0.177325	0.152944	0.086411	0.0180002	0.144644	0.159521	0.0115345	0.0278971	1.28574
F. bidentis	C4	bid3	0.00568881	0.292837	0.0700684	0.0066649	0.16654	0.00306755	0.0623075	0.112775	0.0097281	0.000420505	0.967784	0.404648	0.0728367	0.216764	0.0346482	0.980895	17.3111	17.8904	46.8684	0.568174	1.20999	0.00433561	0.100125	0.252273	0.0185127	0.233241	0.0970755	0.55003	3.50266	0.351437	0.392301	1.28393	0.196318	3.64379	0.0943758	0.12152	0.0166747	0.0612435	0.146903	0.114031	0.0775332	0.0100304	0.142067	0.146725	0.0161282	0.029522	0.922877
F. bidentis	C4	bid4	0.00531853	0.31079	0.0660261	0.0102419	0.16766	0.00498657	0.0539416	0.107228	0.0194784	0.00019104	1.11722	0.425414	0.155219	0.233096	0.0414165	0.830227	23.5855	18.0758	35.725	0.370844	0.970271	0.0037828	0.136992	0.210496	0.0262706	0.258571	0.121614	0.608591	4.88698	0.760075	0.362786	2.03656	0.259093	5.02555	0.126545	0.168271	0.020446	0.0649956	0.303118	0.174262	0.136342	0.0216876	0.189256	0.190622	0.0216493	0.0280148	1.20665
F. trinervia	C4	tri1	0.00407559	0.185939	0.0344683	0.00708364	0.0943425	0.00285966	0.0292695	0.0569096	0.0093367	0.000276555	0.927847	0.355797	0.0707527	0.122636	0.0156025	0.291426	18.1833	11.2444	60.8686	0.211994	0.55577	0.00175751	0.0726209	0.137489	0.0228327	0.11326	0.0952773	0.274748	2.11319	0.511201	0.0752968	0.567013	0.270713	1.18987	0.0144092	0.0383932	0.00422483	0.0337432	0.0868971	0.0878671	0.0579683	0.0174391	0.108044	0.179903	0.00214252	0.0562327	0.501608
F. trinervia	C4	tri2	0.00820486	0.220207	0.0368367	0.00972375	0.0932133	0.00661445	0.0380923	0.0695371	0.0104086	0.000404976	1.04825	0.201926	0.0631557	0.131832	0.0145209	0.224014	28.9732	9.84303	50.9241	0.19995	0.7728	0.00214493	0.0681609	0.138689	0.0383485	0.111865	0.112905	0.345251	1.96456	0.602026	0.0499733	0.642908	0.331121	1.29516	0.0215014	0.0516633	0.00549093	0.0371058	0.0935828	0.0993402	0.0640342	0.0193713	0.121532	0.165389	0.0033873	0.0598373	0.559072
F. trinervia	C4	tri3	0.003583	0.232046	0.0294976	0.00608468	0.0681699	0.00343984	0.0247629	0.0423259	0.00499455	0.000229164	0.89202	0.247383	0.0977164	0.103933	0.0154011	0.360088	25.0789	11.3534	53.2185	0.184803	0.754322	0.00143409	0.0563094	0.132722	0.0227355	0.120599	0.0783408	0.324567	2.08943	0.577837	0.0321914	0.717964	0.395112	1.34143	0.0254828	0.0568403	0.00648445	0.0459973	0.10532	0.106487	0.0641454	0.0227506	0.122822	0.151838	0.0029922	0.037906	0.525846
F. trinervia	C5	tri4	0.0022408	0.170951	0.0263547	0.00356308	0.0612395	0.00216295	0.0228661	0.0292493	0.00596527	0.000517407	0.64691	0.247801	0.151201	0.0779654	0.00933102	0.262089	19.8916	9.66619	62.2347	0.187044	0.663769	0.000890332	0.0434279	0.125735	0.0429589	0.0531117	0.0656892	0.281164	1.41759	0.327931	0.0374435	0.590088	0.311869	1.08963	0.0202322	0.0480174	0.00523098	0.0390824	0.0859066	0.0882305	0.0559181	0.0195719	0.113921	0.146842	0.00274994	0.0376877	0.478665
[truncated: 4 more columns]

## Sheet: Dataset S2
	Supplementary Dataset S2. 13C enrichment (%) in a selection of metabolites in four Flaveria species. Metabolites were analyzed by GC-TOF-MS (A) or LC-MS/MS (B). Intensities of fragment (for GC-TOF-MS) and chromatograms (for LC-MS/MS) were obtained for all isotopomers of the specified metabolite. These intensities were used to calculate 13C enrichment. Duration of labelling is indicated in minutes…
	A													B
				13C enrichment (%)													13C enrichment (%)
	Species	Photosynthetic mode	Labelling time (min)	Malate	Pyr	Ala	2OG	Glu	Gly	Ser	Glycerate			Species	Photosynthetic mode	Labelling time (min)	Aspartate	PEP	3PGA	DHAP
	F. robusta	C3	0	3.57398	1.27957	2.4127	8.59873	1.28024	0	1.05342	1.37848			F. robusta	C3	0	2.16873	0.225199	0	4.05628
	F. robusta	C3	0	2.75608	1.41732	2.93975	5.43487	0.0357896	0.697078	0.468763	1.77842			F. robusta	C3	0	1.40353	0.726054	2.05108	0.630222
	F. robusta	C3	40	4.1719	21.7128	52.6338	1.80465	3.52456	79.1307	77.8323	21.8279			F. robusta	C3	0	0.682275	0	0.153736	0
	F. robusta	C3	60	6.51519	25.8752	43.7491	11.2981	2.83548	71.3168	77.6295	27.1679			F. robusta	C3	40	20.3405	84.9276	94.9368	90.3979
	F. robusta	C3	60	6.47937	32.0866	60.3619	35.8387	2.76647	70.3995	77.0446	19.3233			F. robusta	C3	40	25.6083	82.0188	90.6699	89.541
	F. robusta	C3	60	5.99354	24.2053	45.1866	23.0184	2.12472	75.9787	65.7397	22.3716			F. robusta	C3	40	22.6057	78.5318	80.8861	83.0666
	F. ramosissima	C3-C4	0	n.d.	n.d.	n.d.	n.d.	n.d.	n.d.	n.d.	n.d.			F. robusta	C3	60	28.5748	88.704	93.7585	93.1765
	F. ramosissima	C3-C4	40	10.6277	21.3463	52.6092	25.8617	2.02802	86.3894	64.0979	65.5881			F. robusta	C3	60	44.7858	87.2993	92.5149	85.5907
	F. ramosissima	C3-C4	60	12.1366	23.2714	64.7872	37.6086	6.25296	89.9228	76.1396	61.6206			F. robusta	C3	60	25.8781	86.6193	93.1401	89.1072
	F. palmeri	C4-like	0	5.34276	0.334004	2.06713	15.3303	0.25934	0.486813	0	0.608995			F. ramosissima	C3-C4	0	n.d.	n.d.	n.d.	n.d.
	F. palmeri	C4-like	0	2.67342	0.503615	1.75679	2.02638	0.178237	0	0	0.77962			F. ramosissima	C3-C4	40	60.2631	76.9951	74.1977	87.4342
	F. palmeri	C4-like	40	13.5805	53.4424	79.945	16.2376	2.9167	80.459	76.6992	38.5753			F. ramosissima	C3-C4	60	73.3161	83.3111	83.7951	90.0226
	F. palmeri	C4-like	60	39.1854	59.3382	84.7762	12.7619	5.6524	78.8776	81.7655	54.5887			F. palmeri	C4-like	0	1.93659	0.252046	0.0573289	1.18195
	F. palmeri	C4-like	60	19.6186	50.4086	83.7179	13.6942	4.63271	77.9132	83.1243	47.6598			F. palmeri	C4-like	0	1.64909	0.134803	0.294342	0.796583
	F. palmeri	C4-like	60	30.7668	52.9818	86.1452	7.53984	3.27323	84.7595	85.6569	56.9729			F. palmeri	C4-like	0	0.830582	0.745312	0.441779	0.0694916
	F. bidentis	C4	0	2.60677	0	0.99352	0.218641	0.0614494	0	0.817474	0.638501			F. palmeri	C4-like	40	82.0511	81.2151	81.2918	84.2937
	F. bidentis	C4	0	2.52591	0	1.30215	0.188579	0.693824	0.959226	1.08387	0.69			F. palmeri	C4-like	40	87.1837	88.2004	84.5001	90.9706
	F. bidentis	C4	40	8.77368	56.1587	71.8377	1.08153	16.8466	86.7847	72.0028	55.4722			F. palmeri	C4-like	40	85.0348	86.9471	87.2127	89.8147
	F. bidentis	C4	60	12.9864	58.0505	77.0921	2.0413	17.4273	84.4764	74.8715	65.4021			F. palmeri	C4-like	60	89.7704	90.6385	91.9496	93.8228
	F. bidentis	C4	60	10.6861	57.44	77.3569	1.63196	15.4963	84.8041	74.6632	54.87			F. palmeri	C4-like	60	87.0643	91.1655	93.8923	92.2433
	F. bidentis	C4	60	4.11885	24.2158	51.9775	2.39329	2.17164	77.5789	76.7845	21.9615			F. palmeri	C4-like	60	90.9642	91.6173	91.4699	94.117
														F. bidentis	C4	0	0.486635	0.164935	0	0.756711
														F. bidentis	C4	0	0.935288	0.196731	0	0.540839
														F. bidentis	C4	0	0.935635	0.318791	0	0.708216
														F. bidentis	C4	40	65.3096	81.2789	92.9624	91.9115
														F. bidentis	C4	40	79.2816	85.7909	94.7854	93.0872
														F. bidentis	C4	40	69.0031	84.4715	88.6801	92.4472
														F. bidentis	C4	60	80.1098	86.435	93.0157	94.6905
														F. bidentis	C4	60	64.1221	84.3338	89.6971	92.9488
														F. bidentis	C4	60	75.3369	87.5078	93.3305	92.4096

## Sheet: Dataset S3
Supplementary Dataset S3. Metabolite amounts of CBC intermediates plus 2PG in nine Flaveria species combined with data for another five C3 species and two C4 species from Arrivault et al. (2019). Amounts are presented normed on FW (nmol/g FW) or as dimensionless dataset (%). This dimensionless dataset was obtained by multiplying metabolite amount normed on FW by the number of C atoms, and subsequ…
			Amounts (nmol/g FW)															Dimensionless dataset (%) based on amount normed on FW
Species	Photosynthetic mode	Replicate no.	RuBP	3PGA	DHAP	FBP	F6P	SBP	S7P	R5P	Ru5P+Xu5P	2PG		RuBP	3PGA	DHAP	FBP	F6P	SBP	S7P	R5P	Ru5P+Xu5P	2PG
Zea mays*	C4	Zm1	34.63	506.16	310.39	15.05	98.16	13.32	40	2.41	65.04	1.93		4.309	37.789	23.173	2.248	14.657	2.32	6.969	0.3	8.092	0.144
Zea mays*	C4	Zm2	27.64	621.08	319.84	12.63	101.83	13.24	40.14	2.67	62.72	1.67		3.174	42.801	22.041	1.741	14.035	2.128	6.455	0.307	7.203	0.115
Zea mays*	C4	Zm3	36.69	577.59	331.68	12.82	97.91	14.76	40.93	2.66	64.12	1.27		4.264	40.267	23.123	1.787	13.652	2.401	6.658	0.309	7.451	0.088
Zea mays*	C4	Zm4	36.44	582.66	345.8	9.21	100.95	13.6	44.3	2.46	58.98	1.9		4.192	40.214	23.866	1.271	13.935	2.19	7.135	0.283	6.784	0.131
Zea mays*	C4	Zm5	71.16	658.12	253.16	12.62	75.59	9.14	22.6	6.61	119.79	0.16		7.953	44.134	16.977	1.693	10.138	1.431	3.536	0.739	13.389	0.011
Zea mays*	C4	Zm6	55.48	811.43	443.99	20.93	91.08	10.96	39.43	6.86	112.64	0.18		4.896	42.959	23.506	2.216	9.644	1.354	4.871	0.605	9.939	0.01
Zea mays*	C4	Zm7	142.7	816.44	534.37	11.58	105.81	11.1	60.54	7.19	89.6	0.38		11.05	37.933	24.828	1.076	9.833	1.203	6.563	0.557	6.938	0.018
Zea mays*	C4	Zm8	55.2	693.36	396.63	14.33	78.51	11.2	36.68	8.63	89.12	0.16		5.601	42.215	24.149	1.745	9.56	1.591	5.211	0.876	9.043	0.01
Setaria viridis	C4	Sv1	30.89	248.69	388.65	30.32	152.05	45.07	26.52	6.34	111.35	0.29		3.633	17.55	27.427	4.279	21.459	7.422	4.367	0.746	13.097	0.021
Setaria viridis	C4	Sv2	50.45	208.53	431.87	41.78	134.7	65	29.86	6.84	77.86	0.28		5.838	14.479	29.986	5.802	18.705	10.53	4.839	0.791	9.011	0.019
Setaria viridis	C4	Sv3	25.58	237.32	345.29	28.81	138.27	43.83	25.97	6.14	101.8	0.32		3.273	18.221	26.509	4.424	21.232	7.851	4.653	0.786	13.026	0.024
Setaria viridis	C4	Sv4	30.23	214.4	393.3	30.32	129.47	50.23	29.32	7.27	94.98	0.3		3.777	16.072	29.483	4.545	19.411	8.786	5.128	0.908	11.867	0.023
Setaria viridis	C4	Sv5	29.88	212.91	415.46	33.73	129.41	48.67	27.31	6.26	82.27	0.37		3.745	16.012	31.245	5.074	19.465	8.54	4.793	0.785	10.312	0.028
Setaria viridis	C4	Sv6	18.16	230.48	400.42	21.8	136.58	36.08	23.91	5.47	78.15	0.17		2.407	18.329	31.844	3.467	21.724	6.695	4.437	0.726	10.358	0.014
Oryza sativa*	C3	Os1	387.7	212.91	131.55	50.64	195.43	75.16	59.59	29.56	584.57	4.88		22.868	7.535	4.656	3.584	13.832	6.207	4.92	1.743	34.481	0.173
Oryza sativa*	C3	Os2	392.49	224.5	170.47	60	237.35	77.43	98.14	33.51	452.87	5.31		22.797	7.824	5.941	4.182	16.544	6.296	7.98	1.947	26.304	0.185
Oryza sativa*	C3	Os3	309.52	213.37	131.47	54.2	173.16	52.96	65.63	54.65	453.97	4.55		21.104	8.729	5.379	4.434	14.168	5.055	6.264	3.726	30.954	0.186
Triticum aestivum*	C3	Ta1	163.74	340.6	72.25	36.39	102.85	21.59	46.55	4.51	212.45	5.24		18.315	22.858	4.849	4.884	13.805	3.38	7.29	0.504	23.763	0.351
Triticum aestivum*	C3	Ta2	144.91	256.1	64.07	31.28	91.58	21.28	41.54	4.46	182.62	4.76		19.009	20.156	5.043	4.924	14.416	3.908	7.629	0.585	23.955	0.374
Triticum aestivum*	C3	Ta3	156.35	329.94	70.9	40.31	103.89	21.94	48.09	4.06	178.72	4.08		18.326	23.204	4.986	5.67	14.612	3.6	7.891	0.476	20.948	0.287
Arabidopsis thaliana*	C3	At1	75.82	212.26	59.12	20.43	169.94	15.12	79.15	6.01	53.92	4.83		11.455	19.241	5.36	3.703	30.81	3.198	16.742	0.908	8.146	0.438
Arabidopsis thaliana*	C3	At2	68.12	289.24	58.27	19.47	187.44	13.01	82.97	6.88	56.51	5.66		9.382	23.901	4.815	3.218	30.979	2.508	15.998	0.948	7.783	0.468
Arabidopsis thaliana*	C3	At3	62.9	256.27	49.18	16.44	158.74	13.04	69.91	5.67	50.61	5.88		9.948	24.317	4.667	3.12	30.125	2.886	15.478	0.897	8.005	0.558
Arabidopsis thaliana*	C3	At4	57.97	270.74	48.99	16.79	166.59	13.58	75.43	9.74	42.41	5.96		8.916	24.983	4.521	3.099	30.745	2.924	16.241	1.498	6.523	0.55
Nicotiana tabacum*	C3	Nt1	108.92	82.55	75.07	79.5	68.6	13.21	27.92	2.58	14.39	0.5		23.883	10.86	9.876	20.918	18.05	4.054	8.572	0.565	3.155	0.066
Nicotiana tabacum*	C3	Nt2	129.43	57.66	88.46	88.41	93.61	19.4	35.55	6.62	22.15	0.7		23.895	6.388	9.799	19.588	20.74	5.013	9.188	1.223	4.089	0.077
Nicotiana tabacum*	C3	Nt3	109.09	43.48	79.58	87.27	79.47	16.52	31.44	4.51	15.65	0.95		23.167	5.54	10.141	22.239	20.253	4.912	9.346	0.957	3.324	0.121
Nicotiana tabacum*	C3	Nt4	115.72	19.12	66.99	65.32	91.28	22.35	39.41	4.6	19.98	0.55		24.797	2.459	8.613	16.796	23.471	6.704	11.824	0.986	4.281	0.07
Nicotiana tabacum*	C3	Nt5	91.92	35.61	76.56	79.11	74.63	19.33	30.75	3.32	13.92	0.64		21.305	4.952	10.647	22.003	20.757	6.274	9.978	0.769	3.226	0.089
Manihot esculenta*	C3	Me1	193.24	722.37	53.21	19.48	145.74	46.31	94.59	30.53	94.29	17.74		16.244	36.434	2.684	1.965	14.702	5.45	11.132	2.566	7.926	0.895
Manihot esculenta*	C3	Me2	156.9	588.07	58.34	16.52	129.56	33.19	87.4	21.7	107.36	17.53		15.256	34.308	3.403	1.927	15.117	4.518	11.897	2.11	10.439	1.023
Manihot esculenta*	C3	Me3	216.02	593.03	57.15	22.99	143.87	46.42	93.69	42.81	120.36	23.98		18.306	30.152	2.906	2.338	14.63	5.507	11.115	3.628	10.199	1.219
Manihot esculenta*	C3	Me4	139.89	399.97	46.83	16.71	115.71	26.19	76.29	23.55	115.87	19.44		16.239	27.859	3.261	2.327	16.119	4.257	12.398	2.734	13.45	1.354
Manihot esculenta*	C3	Me5	212.33	677.88	49.68	19.19	137.42	37.55	87.47	9.95	52.23	17.39		19.579	37.506	2.749	2.124	15.207	4.847	11.292	0.917	4.816	0.962
Manihot esculenta*	C3	Me6	178.31	549.89	57.99	15.31	143.01	27.93	72.71	21.85	112.22	12.22		17.562	32.496	3.427	1.81	16.902	3.851	10.026	2.152	11.053	0.722
F. cronquistii	C3	Fcr1	73.92	111.52	46.34	36.84	66.67	23.12	28.91	3.35	22.56	0.24		18.873	17.083	7.098	11.286	20.424	8.264	10.332	0.854	5.761	0.024
F. cronquistii	C3	Fcr2	80.58	132.56	31.39	12.92	79.37	9.4	19.5	3.94	48.49	1.08		21.038	20.765	4.917	4.048	24.867	3.437	7.127	1.028	12.659	0.113
F. cronquistii	C3	Fcr3	37.75	99.74	38.56	13.58	77.76	9.59	20.85	3.37	66.04	1.11		11.012	17.457	6.749	4.754	27.221	3.917	8.516	0.982	19.263	0.13
F. cronquistii	C3	Fcr4	60.95	72.35	39.75	27.65	83.91	10.36	25.16	5.3	64.38	0.36		15.97	11.375	6.249	8.693	26.384	3.801	9.231	1.389	16.87	0.038
F. robusta	C3	Fro1	11.73	259.5	27.89	12.43	38.95	5.53	14.95	1.67	19.77	0.82		3.959	52.525	5.646	5.031	15.768	2.612	7.059	0.565	6.67	0.165
F. robusta	C3	Fro2	14.13	104.35	18.88	7.8	41.15	5.62	14.62	1.86	29.32	0.81		6.834	30.272	5.477	4.526	23.876	3.804	9.897	0.9	14.177	0.235
F. robusta	C3	Fro3	13.66	94.58	28.72	12.28	55.05	3.85	19.19	2.63	39.42	0.71		5.617	23.337	7.086	6.059	27.166	2.217	11.05	1.083	16.21	0.175
F. robusta	C3	Fro4	3.8	80.91	24.44	9.44	47.35	4.56	15.3	3.64	14.78	0.76		2.087	26.697	8.066	6.228	31.247	3.513	11.784	2.001	8.127	0.252
F. anomala	C3-C4	Fan1	26.84	271.04	37.55	13.79	59.37	2.94	20.92	3.18	82.23	0.97		6.403	38.795	5.374	3.948	16.997	0.981	6.988	0.758	19.618	0.139
F. anomala	C3-C4	Fan2	48.95	177.45	40.57	10.36	59.47	3.81	25.27	7.39	113.86	0.7		11.493	24.996	5.715	2.919	16.755	1.252	8.306	1.735	26.73	0.098
F. anomala	C3-C4	Fan3	83.21	323.2	42.07	32.85	56.74	11.11	20.57	5.51	53.45	0.75		16.201	37.753	4.914	7.675	13.255	3.027	5.608	1.073	10.406	0.088
F. anomala	C3-C4	Fan4	94.42	108.2	51.86	37.81	63.62	12.93	25.23	2.87	44.64	0.44		22.842	15.705	7.527	10.976	18.469	4.379	8.544	0.694	10.8	0.064
F. ramosissima	C3-C4	Fra1	18.2	292.43	47.9	12.61	71.74	1.69	21.55	20.51	111.88	2.48		3.713	35.805	5.865	3.089	17.567	0.484	6.158	4.185	22.831	0.303
F. ramosissima	C3-C4	Fra2	31.51	121.57	52.33	17.5	85.31	3.89	38.7	13.51	57.64	1.95		8.056	18.647	8.026	5.367	26.173	1.391	13.851	3.453	14.736	0.299
F. ramosissima	C3-C4	Fra3	60.36	358.37	54.52	26.43	85.6	12.99	29.93	12.61	76.14	2.22		10.184	36.279	5.519	5.351	17.33	3.069	7.071	2.127	12.846	0.225
F. ramosissima	C3-C4	Fra4	24.17	263.01	57.93	12.41	98.86	4.42	49.91	12.92	72.19	3.04		4.709	30.746	6.772	2.901	23.113	1.207	13.614	2.517	14.065	0.355
F. brownii	C4-like	Fbr1	24.22	181.23	43.8	29.46	73.59	20.91	15.22	2.42	10.43	0.74		6.984	31.356	7.579	10.193	25.465	8.443	6.146	0.698	3.008	0.128
F. brownii	C4-like	Fbr2	25.03	151.82	48.43	33.96	77.3	22.13	14.83	2.66	12.93	0.63		7.225	26.296	8.387	11.765	26.777	8.945	5.995	0.768	3.733	0.11
F. brownii	C4-like	Fbr3	31.01	161.14	57.13	44.63	92.69	26.59	13.17	2.24	15.38	0.95		7.74	24.135	8.557	13.368	27.766	9.291	4.602	0.559	3.839	0.142
F. brownii	C4-like	Fbr4	24.36	143.75	47.79	40.48	80.15	24.88	13.9	2.97	16.07	0.57		6.809	24.111	8.016	13.58	26.888	9.739	5.441	0.829	4.492	0.095
F. palmeri	C4-like	Fpa1	10.38	237.26	36.39	7.66	34.34	4.92	15.57	2.79	15.11	0.35		3.819	52.382	8.035	3.384	15.164	2.533	8.02	1.028	5.558	0.078
F. palmeri	C4-like	Fpa2	21.47	307.14	39.72	10.23	46.45	7.53	17.82	2.65	16.83	1.49		6.073	52.136	6.743	3.473	15.769	2.983	7.06	0.749	4.761	0.252
F. palmeri	C4-like	Fpa3	6.21	386.7	37.25	5.83	52.07	4.84	21.96	5.06	14.19	0.78		1.603	59.908	5.77	1.808	16.133	1.751	7.937	1.306	3.663	0.121
F. palmeri	C4-like	Fpa4	37.12	245.16	49.42	10.16	65.41	10.91	25.54	7.69	30.49	0.55		9.418	37.325	7.525	3.095	19.917	3.874	9.074	1.95	7.738	0.084
F. vaginata	C4-like	Fva1	3.84	71.59	35	4.64	55.38	2.63	18.83	9.31	70.82	0.33		1.535	17.168	8.392	2.226	26.562	1.471	10.539	3.722	28.305	0.079
F. vaginata	C4-like	Fva2	4.53	199.25	28.33	5.15	49.2	3.36	19.87	4.26	59.89	0.85		1.493	39.393	5.601	2.036	19.454	1.552	9.164	1.403	19.735	0.168
F. vaginata	C4-like	Fva3	4.22	411.03	38.79	6.27	46.67	4.29	16.07	6.54	35.77	0.14		1.032	60.368	5.696	1.841	13.708	1.469	5.508	1.602	8.757	0.021
F. vaginata	C4-like	Fva4	1.14	295.87	27.55	3.41	55.36	1.15	20.45	6.18	57.1	0.27		0.316	49.394	4.599	1.14	18.483	0.449	7.965	1.721	15.888	0.045
F. bidentis*	C4	Fbi1	0.49	318.65	35.15	1.3	46.25	0.68	11.51	2.66	34.28	0.04		0.15	59.036	6.512	0.481	17.139	0.295	4.974	0.82	10.587	0.007
F. bidentis*	C4	Fbi2	0.89	346.89	50.33	1.65	66.55	0.87	18.45	5.44	42.44	0.16		0.224	52.549	7.625	0.5	20.162	0.307	6.521	1.373	10.716	0.024
F. bidentis*	C4	Fbi3	2.17	498.6	59.67	2.56	71.39	1.6	20.6	7.51	70.24	0.2		0.405	55.937	6.695	0.574	16.017	0.42	5.393	1.403	13.134	0.022
F. bidentis	C4	Fbi4	3.34	291.01	52.28	1.96	78.63	0.96	22.21	18.73	44.54	0.67		0.831	43.42	7.8	0.585	23.464	0.333	7.733	4.658	11.076	0.1
F. bidentis	C4	Fbi5	2.91	375.12	67.85	4.44	78.14	1.21	25.61	6.73	57.97	1.15		0.618	47.813	8.649	1.132	19.919	0.361	7.615	1.43	12.316	0.147
F. bidentis	C4	Fbi6	3.1	265.88	63.62	3.03	75.61	1.19	24.25	5.3	61.44	0.57		0.779	40.098	9.594	0.913	22.804	0.42	8.532	1.332	15.442	0.086
F. bidentis	C4	Fbi7	2.64	257.36	54.68	4.24	69.42	1.77	19.14	9.68	53.28	0.24		0.713	41.663	8.851	1.373	22.476	0.668	7.231	2.611	14.375	0.038
F. trinervia*	C4	Ftr1	9.34	397.05	33.95	5.19	50.31	4.62	22.79	3.9	67.51	0.11		2.101	53.609	4.584	1.401	13.585	1.455	7.18	0.878	15.191	0.015
F. trinervia*	C4	Ftr2	10.63	327.14	48.09	4.05	52.57	4.41	24.86	3.46	60.58	0.21		2.601	48.007	7.057	1.189	15.43	1.511	8.511	0.847	14.817	0.031
F. trinervia*	C4	Ftr3	15.83	383.31	40.84	7.89	57.43	8.15	21.16	3.86	57.23	0.15		3.511	51.003	5.434	2.1	15.284	2.531	6.568	0.857	12.692	0.02
F. trinervia*	C4	Ftr4	2.97	318.07	37.95	1.84	45.69	1.52	10.43	4.44	40.91	0.11		0.883	56.839	6.782	0.657	16.33	0.634	4.348	1.322	12.186	0.019
F. trinervia*	C4	Ftr5	12.13	410.23	67.71	5.97	82.99	6.62	18.68	6.07	43.38	0.23		2.473	50.165	8.28	1.46	20.298	1.888	5.33	1.238	8.84	0.028
F. trinervia	C4	Ftr6	3.23	245.42	45.49	4.67	62.26	1.62	16.56	7.39	45.07	0.55		0.96	43.781	8.116	1.668	22.214	0.673	6.892	2.198	13.4	0.098
F. trinervia	C4	Ftr7	5.9	264.05	44.17	5.83	55.89	3.4	19.58	7.49	50.03	0.73		1.663	44.626	7.465	1.971	18.89	1.34	7.72	2.109	14.092	0.123
F. trinervia	C4	Ftr8	2.91	313.92	39.91	4.12	46.11	1.99	14.36	4.05	34.36	0.47		0.863	55.881	7.104	1.465	16.417	0.828	5.963	1.203	10.193	0.083
F. trinervia	C4	Ftr9	1.83	232.81	35.89	2.43	41.7	1.26	13.35	4.87	23.9	1.06		0.689	52.541	8.1	1.095	18.822	0.665	7.028	1.833	8.99	0.239
