# Supplementary material for: Metabolic profiles in C3, C3–C4 intermediate, C4-like, and C4 species in the genus Flaveria
Source: J Exp Bot. 2021 Dec 15;73(5):1581–601. doi: 10.1093/jxb/erab540 (PMC8890617; doi:10.1093/jxb/erab540)
Supplement: erab540_suppl_supplementary_table_S1 [file erab540_suppl_supplementary_table_s1.xlsx]

## Sheet: Plant growth & harvest
Supplementary Table S1 – Germination, growth and harvest conditions. Detailed germination, growing and harvesting conditions utilized for absolute metabolite amount quantification experiments in nine Flaveria species are shown in A, and, for the 13CO2 labelling experiments with four selected Flaveria species, are shown in B. Both tables contains data regarding general parameters like photoperiod,…
A	Plants grown for absolute metabolite amounts
	Species	Phylogeny	Photosynthetic mode	Germination and growth conditions	Growth irradiance (at plant level)	Harvest details	Harvest date and time	Harvest irradiance (at plant level)
	F. cronquistii	Basal	C3	Healthy apical cuttings were taken from healthy adult plants (received from Prof. Peter Westhoff, University of Dussedorf) and grown in tissue culture (1x MS+0.8% agarose) until cuttings grew 2-3cm high and developed roots. Cuttings were then moved to soil in 10-cm diameter pots and acclimated under 16/8 h day/night cycles, 150 µmol m-2 s-1, 20/18°C and relative humidity of 70%. After 14 days of …	between 250 and 350 µmol m-2 s-1 (depending on plant height)	First fully expanded leaves were carefully harvested under growth irradiance (no shading, no turning of the leaf) by rapidly quenching in a bath of liquid N2 standing below. Multiple leaves from the same plant made up a biological replicate.	35 days after transfer from tissue culture, between ZT+4 and ZT+6.	between 250 and 350 µmol m-2 s-1 (depending on plant height)
	F. robusta	Basal	C3 (Proto-Kranz)	Seeds were germinated under 16/8 h day/night cycles, 150 µmol m-2 s-1, 20/18°C and relative humidity of 70%. After 3 weeks, seedlings were transferred in 10-cm diameter pots and grown under 16/8 h day/night cycles, 350 µmol m-2 s-1, 26°C, 70% relative humidity. Around 30 days after sowing, plants were transferred in 18cm diameter pots.			55/56 days after sowing, between ZT+4 and ZT+6.
	F. anomala	Clade B	C3-C4 - Type I
	F. ramosissima	Clade A	C3-C4 - Type II				79/80 days after sowing, between ZT+4 and ZT+6.
	F. brownii	Clade B	C4-like				55/56 days after sowing, between ZT+4 and ZT+6.
	F. palmeri	Clade A	C4-like
	F. vaginata	Clade A	C4-like
	F. bidentis	Clade A	C4
	F. trinervia	Clade A	C4				79/80 days after sowing, between ZT+4 and ZT+6.
B	Plants grown for 13CO2 labelling
	Species	Phylogeny	Photosynthetic mode	Germination and growth conditions	Growth irradiance (at plant level)	Harvest details	Harvest date and time	Harvest irradiance (at plant level)
	F. robusta	Basal	C3 (Proto-Kranz)	Seeds were germinated under 16/8 h day/night cycles, 150 µmol m-2 s-1, 20/18°C and relative humidity of 70%. After 3 weeks, seedlings were transferred in 10-cm diameter pots and grown under 16/8 h day/night cycles, 500 µmol m-2 s-1, 26°C, 70% relative humidity.	between 450 and 550 µmol m-2 s-1 (depending on plant height)	One frst fully expanded leaf per plant was encased (no damage, no shading, petiole still attached to the plant) in a transparent plexiglass labelling chamber, then acclimated for 2 minutes with an artificial atmospheric gas mixture (~420ppm 12CO2, 21% O2, 78% N2), then quickly switched to the same atmosphere but containing labelled 13CO2 at the same concentration (~420ppm). After 40 or 60 min pul…	49/50 days after sowing, between ZT+4 and ZT+12.	exactly 500 µmol m-2 s-1 (measured within the labelling chamber)
	F. ramosissima	Clade A	C3-C4 - Type II
	F. palmeri	Clade A	C4-like
	F. bidentis	Clade A	C4
